# Supplementary material for: Targeting Stat3 with conditional knockout or PROTAC technology alleviates renal injury by Limiting pyroptosis
Source: eBioMedicine. 2025 May 8;116:105739. doi: 10.1016/j.ebiom.2025.105739 (PMC12136849; doi:10.1016/j.ebiom.2025.105739)
Supplement: Source data [file mmc4.xlsx]

## Sheet: Fig.1b
	Sham	CLP
	1.04181	5.77586
	1.38672	6.36008
	1.25523	8.81716
	1.35192	5.73893
	0.437752	6.35969
	0.526577	5.52009

## Sheet: Fig.1d
Stat3	Sham	I/R
	1.06888	1.78379
	0.872043	1.18673
	1.29411	1.89531
	0.744144	1.70615
	0.63258	1.94483
	1.38824	1.41693

## Sheet: Fig.1i
Stat3	NC	LPS
	0.999536	2.42326
	1.116	2.05637
	0.884463	2.1582

## Sheet: Fig.1k
Stat3	NC	H/R
	0.984259	2.09666
	0.872004	1.8028
	1.14374	1.62542

## Sheet: Fig.1m
Stat3	NC+Saline	LPS+Saline	LPS+MM102	LPS+C646
	0.808241	1.59133	1.68165	1.42146
	1.1546	1.67974	2.2199	1.13649
	1.03716	1.83833	1.73896	0.768076

## Sheet: Fig.1r
	NC IgG	LPS IgG	NC S3	LPS S3
	0.519531	0.205449	1.30399	34.2148
	0.3909	0.074191	0.819965	46.0761
	0.918831	0.235589	2.22577	40.2111

## Sheet: Fig.1t
	lps-IgG	3.31	7.46	7.26	1.08	0.48	1.99	CBPkd+lps-IgG
	lps-IP	54.02	40.41	32.2	2.55	5.22	3.35	CBPkd+lps-IP

## Sheet: Fig.1u
	lps-IgG	1.99	4.14	4.58	6.88	5.82	2.36	Ep300kd+lps-IgG
	lps-IP	31.62	48.13	30.64	16.01	12.6	18.71	Ep300kd+lps-IP

## Sheet: Fig.2c
	CRE	FF+Sham	S3cKO+Sham	FF+CLP	S3cKO+CLP
		0.4968	0.5534	2.7729	0.8027
		0.445	0.4333	1.5487	0.8107
		0.3585	0.6118	1.9272	1.5163
		0.7976	0.6921	2.0108	1.1077
		0.5574	0.7505	1.7415	1.0035
		0.6125	0.4677	2.4495	1.1173

## Sheet: Fig.2d
	BUN	FF+Sham	S3cKO+Sham	FF+CLP	S3cKO+CLP
		39.6417	31.6644	196.66	63.6087
		43.7738	39.8268	139.254	48.8962
		45.084	44.16	114.464	100.088
		42.4469	44.0928	168.41	83.3934
		36.9717	43.5553	186.952	91.3542
		40.9017	34.7883	132.67	70.1588

[truncated: 107 more sheets: Fig.2f, Fig.2h, Fig.2k, Fig.2l, Fig.2m, Fig.2o, Fig.2p, Fig.2s, Fig.2u, Fig.3c, Fig.3g, Fig.3h, Fig.3l, Fig.3m, Fig.3p, Fig.4d, Fig.4e , Fig.4i, Fig.4n, Fig.4p …]
